# Supplementary material for: Variations in the Second Derivative of a Photoplethysmogram with Age in Healthy Korean Adults
Source: Int J Environ Res Public Health. 2022 Dec 23;20(1):236. doi: 10.3390/ijerph20010236 (PMC9819370; doi:10.3390/ijerph20010236)
Supplement: Supplementary file 1 [file ijerph-20-00236-s001.zip]

Archive with 1 entries (1 files):
- ijerph-1984006-supplementary.pdf
